# Supplementary material for: Hydrophilic Sulfonate Covalent Organic Frameworks for Serum Glycopeptide Profiling
Source: Int J Mol Sci. 2025 Feb 24;26(5):1957. doi: 10.3390/ijms26051957 (PMC11900406; doi:10.3390/ijms26051957)
Supplement: Supplementary file 1 [file ijms-26-01957-s001.zip › Table S6.xlsx]

## Sheet: Deamidation 18O (N)Sites
ID
